# Supplementary material for: Genetic aberrations in Chinese pancreatic cancer patients and their association with anatomic location and disease outcomes
Source: Cancer Med. 2020 Dec 22;10(3):933–43. doi: 10.1002/cam4.3679 (PMC7897942; doi:10.1002/cam4.3679)
Supplement: Supplementary file 1 — Table S1 [file CAM4-10-933-s001.xlsx]

## Sheet: SNV
Patient ID	Gene	AAchange	Mutation type
P02	ARID1A	p.K1934X (c.A5800T)	STOP GAIN
P02	DICER1	p.P767T (c.C2299A)	MISSENSE
P02	GNAS	p.A501V (c.C1502T)	MISSENSE
P02	KRAS	p.G12V (c.G35T)	MISSENSE
P02	PALB2	p.K623Q (c.A1867C)	MISSENSE
P02	TP53	p.C238F (c.G713T)	MISSENSE
P02	LZTR1	p.Y726X (c.C2178G)	GERMLINE
P03	KRAS	p.G12A (c.G35C)	MISSENSE
P04	KRAS	p.G12D (c.G35A)	MISSENSE
P04	PTPN13	p.G1319E (c.G3956A)	MISSENSE
P05	ATR	p.I774fs (c.2320_2321insA)	FRAMESHIFT
P05	KRAS	p.G12R (c.G34C)	MISSENSE
P05	TP53	p.L111fs (c.331_332delCT)	FRAMESHIFT
P07	KRAS	p.G12V (c.G35T)	MISSENSE
P07	PDK1	p.Y163C (c.A488G)	MISSENSE
P07	TP53	p.R188C (c.C562T)	MISSENSE
P08	CDKN2A	p.Y44fs (c.131_132insTA)	FRAMESHIFT
P08	IGF1R	p.W109C (c.G327C)	MISSENSE
P08	KRAS	p.G12D (c.G35A)	MISSENSE
P08	TP53	p.Q192X (c.C574T)	STOP GAIN
P09	BRAF	p.P490H (c.C1469A)	MISSENSE
P09	BRAF	p.MLNVTA485delinsI (c.1452_1466delGTTGAATGTGACAGC)	INFRAME_INDEL
P09	ERBB2	p.H878Y (c.C2632T)	MISSENSE
P09	PRKCI	p.Q197X (c.C589T)	STOP GAIN
P11	KRAS	p.G12V (c.G35T)	MISSENSE
P11	PKHD1	p.E1011X (c.G3031T)	STOP GAIN
P11	TP53	p.R175G (c.C523G)	MISSENSE
P11	FANCC	p.K369fs (c.1106_1107insA)	GERMLINE
P12	CDKN2A	p.H83P (c.A248C)	MISSENSE
P14	BRCA2	p.F1460fs (c.4378_4379delTT)	GERMLINE
P15	ABCB1	p.R467W (c.C1399T)	MISSENSE
P15	CDKN2A	p.M52fs (c.155_156insT)	FRAMESHIFT
P15	KRAS	p.G12D (c.G35A)	MISSENSE
P15	TP53	p.207_208del (c.621_623delTGA)	INFRAME_INDEL
P16	CDKN2A	p.R58X (c.C172T)	STOP GAIN
P16	KRAS	p.G12V (c.G35T)	MISSENSE
P16	SMAD4	c.668-2_668-1insG	SPLICE
P16	TP53	p.R248Q (c.G743A)	MISSENSE
P16	BRIP1	c.2492_2492+3delGGTA	GERMLINE
P17	ERCC2	p.G496S (c.G1486A)	MISSENSE
P17	KRAS	p.G12D (c.G35A)	MISSENSE
P17	RNF43	p.H697Y (c.C2089T)	MISSENSE
P17	TP53	p.R273H (c.G818A)	MISSENSE
P17	PKHD1	c.G2592+1T	GERMLINE
P19	BRAF	p.G466R (c.G1396C)	MISSENSE
P19	CREBBP	p.V609I (c.G1825A)	MISSENSE
P19	PBRM1	p.R341C (c.C1021T)	MISSENSE
P19	PGR	p.505_506del (c.1514_1516delCCG)	INFRAME_INDEL
P19	RICTOR	p.L93X (c.T278A)	STOP GAIN
P20	FANCI	p.G299E (c.G896A)	MISSENSE
P21	KRAS	p.G12D (c.G35A)	MISSENSE
P21	TP53	p.W91X (c.G273A)	STOP GAIN
P22	CBL	p.R462Q (c.G1385A)	MISSENSE
P26	ATM	p.A220S (c.G658T)	MISSENSE
P27	KRAS	p.G12D (c.G35A)	MISSENSE
P27	TP53	p.R175H (c.G524A)	MISSENSE
P29	KRAS	p.G12D (c.G35A)	MISSENSE
P29	VEGFA	p.A138fs (c.413_419delCCCTGGC)	FRAMESHIFT
P29	UGT1A1	p.Y486D (c.T1456G)	GERMLINE
P30	CDKN2A	p.H83Y (c.C247T)	MISSENSE
P30	TP53	p.R175H (c.G524A)	MISSENSE
P32	KRAS	p.G12D (c.G35A)	MISSENSE
P33	GRIN2A	p.A25V (c.C74T)	MISSENSE
P33	TP53	p.R249S (c.G747T)	MISSENSE
P36	UGT1A1	p.Y486D (c.T1456G)	GERMLINE
P37	PALB2	p.S1169fs (c.3507_3508delTC)	GERMLINE
P38	ARID1A	p.W1686X (c.G5058A)	STOP GAIN
P38	ATM	p.1842fs (c.5526_5527insC)	FRAMESHIFT
P38	CREBBP	p.1852_1859del (c.5555_5575delAGCAGCAGATCCAGCACCGCC)	INFRAME_INDEL
P38	FANCM	p.D1145N (c.G3433A)	MISSENSE
P38	KRAS	p.G12D (c.G35A)	MISSENSE
P38	RNF43	c.G952+1A	SPLICE
P38	TP53	p.72fs (c.216_217insC)	FRAMESHIFT
P39	ARID1A	p.Q1250fs (c.3748_3773delCAGGGCCCCAACGGCGGGATGGGTGA)	FRAMESHIFT
P39	KRAS	p.G12D (c.G35A)	MISSENSE
P39	TP53	p.H178P (c.A533C)	MISSENSE
P40	TP53	p.R248W (c.C742T)	MISSENSE
P42	KRAS	p.G12V (c.G35T)	MISSENSE
P42	SMAD4	p.W302X (c.G906A)	FRAMESHIFT
P42	TP53	p.R196X (c.C586T)	SPLICE
P43	ARID1A	p.K1010T (c.A3029C)	MISSENSE
P43	CTNNB1	p.M174V (c.A520G)	MISSENSE
P43	KDM5A	p.F562I (c.T1684A)	MISSENSE
P43	KMT2C	p.Q356R (c.A1067G)	MISSENSE
P43	KRAS	p.G12V (c.G35T)	MISSENSE
P43	MTOR	p.H2028R (c.A6083G)	MISSENSE
P43	PGR	p.K933fs (c.2798_2799insA)	FRAMESHIFT
P43	PLK1	p.Y562C (c.A1685G)	MISSENSE
P43	THADA	p.Q1514R (c.A4541G)	MISSENSE
P43	U2AF1	p.S34F (c.C101T)	MISSENSE
P43	WRN	p.D511V (c.A1532T)	MISSENSE
P44	KRAS	p.G12R (c.G34C)	MISSENSE
P45	CDC73	p.I182N (c.T545A)	MISSENSE
P45	FANCD2	p.R794X (c.C2380T)	GERMLINE
P46	BRAF	p.D594G (c.A1781G)	MISSENSE
P46	BRCA1	BRCA1:NM_007294.3:exon11	INFRAME_INDEL
P46	NTRK2	p.V752I (c.G2254A)	MISSENSE
P46	PIK3CA	p.G118D (c.G353A)	MISSENSE
P46	SMAD4	p.Y133X (c.C399A)	STOP GAIN
P47	KRAS	p.G12C (c.G34T)	MISSENSE
P48	FLT4	p.A1228T (c.G3682A)	MISSENSE
P48	KRAS	p.G12D (c.G35A)	MISSENSE
P48	PDGFRA	p.T393N (c.C1178A)	MISSENSE
P48	RNF43	p.Q233X (c.C697T)	STOP GAIN
P48	TGFBR2	p.E125fs (c.373_374insA)	FRAMESHIFT
P48	TP53	p.R175H (c.G524A)	MISSENSE
P51	KRAS	p.G12V (c.G35T)	MISSENSE
P51	NOTCH1	p.S976G (c.A2926G)	MISSENSE
P52	AKT1	p.E17K (c.G49A)	MISSENSE
P52	KRAS	p.G12V (c.G35T)	MISSENSE
P52	LHCGR	p.A589G (c.C1766G)	MISSENSE
P52	RNF43	p.K181fs (c.542delA)	FRAMESHIFT
P52	STK11	p.G279fs (c.836_837insC)	FRAMESHIFT
P52	TP53	p.R175H (c.G524A)	MISSENSE
P53	KRAS	p.G12D (c.G35A)	MISSENSE
P53	TP53	p.R282W (c.C844T)	MISSENSE
P54	ASCL4	p.A139V (c.C416T)	MISSENSE
P54	KRAS	p.Q61K (c.C181A)	MISSENSE
P54	SETD2	p.2127fs (c.6381_6382insA)	FRAMESHIFT
P55	KMT2B	p.325_327del (c.975_980delAGGTCA)	INFRAME_INDEL
P55	KRAS	p.G12D (c.G35A)	MISSENSE
P55	SMAD4	p.Q448X (c.C1342T)	STOP GAIN
P56	KRAS	p.G12D (c.G35A)	MISSENSE
P56	SMAD4	c.G1447+1A	SPLICE
P56	TP53	p.S183X (c.C548G)	STOP GAIN
P58	KRAS	p.G12D (c.G35A)	MISSENSE
P58	TP53	p.R273L (c.G818T)	MISSENSE
P58	POLE	c.A4729-2G	GERMLINE
P59	ATR	p.R548T (c.G1643C)	MISSENSE
P59	CDKN2A	p.D84G (c.A251G)	MISSENSE
P59	KRAS	p.G12D (c.G35A)	MISSENSE
P59	SMAD3	p.S416F (c.C1247T)	MISSENSE
P59	TP53	p.R248Q (c.G743A)	MISSENSE
P59	RAD51C	p.V169fs (c.505_506insT)	GERMLINE
P60	DENND1A	p.G68D (c.G203A)	MISSENSE
P60	FLT1	p.R856W (c.C2566T)	MISSENSE
P60	KRAS	p.G12D (c.G35A)	MISSENSE
P60	PAX5	p.R390C (c.C1168T)	MISSENSE
P60	RUNX1T1	p.C162W (c.C486G)	MISSENSE
P60	SMAD4	p.W509fs (c.1525_1526insG)	FRAMESHIFT
P61	CDKN2A	p.89_96del (c.266_286delGCTTCCTGGACACGCTGGTGG)	INFRAME_INDEL
P61	KRAS	p.G12V (c.G35T)	MISSENSE
P61	PTPN11	p.R351Q (c.G1052A)	MISSENSE
P61	TP53	p.R342X (c.C1024T)	STOP GAIN
P62	TP53	p.G12D (c.G35A)	MISSENSE
P63	ARID1A	c.G3715+1A	SPLICE
P63	KRAS	p.G12D (c.G35A)	MISSENSE
P63	TP53	p.R248W (c.C742T)	MISSENSE
P64	KRAS	p.G12D (c.G35A)	MISSENSE
P64	TP53	p.R213X (c.C637T)	MISSENSE
P65	KRAS	p.G12D (c.G35A)	MISSENSE
P65	SETD2	p.2027_2029del (c.6080_6085delAGAAAA)	INFRAME_INDEL
P65	SMAD4	p.W524C (c.G1572T)	MISSENSE
P65	TP53	c.917_919+10delGAGGTAAGCAAGC	SPLICE
P66	DDR2	p.E440X (c.G1318T)	STOP GAIN
P67	KRAS	p.G12D (c.G35A)	MISSENSE
P67	TP53	p.R213X (c.C637T)	STOP GAIN
P68	ERBB3	c.1857_1859+25delGGGGTCAGTGATGGGATAATAAGGAGAG	SPLICE
P68	KRAS	p.G12D (c.G35A)	MISSENSE
P68	TP53	p.S90fs (c.270delC)	FRAMESHIFT
P69	KRAS	p.G12R (c.G34C)	MISSENSE
P69	TP53	c.G559+1A	SPLICE
P70	ABCB1	p.R467W (c.C1399T)	MISSENSE
P70	ARID1A	p.369fs (c.1107_1108insG)	FRAMESHIFT
P70	ARID1A	p.R1335X (c.C4003T)	STOP GAIN
P70	ATR	p.2311_2312del (c.6932_6934delAGA)	INFRAME_INDEL
P70	CDKN2A	p.L16fs (c.47_50delTGGC)	FRAMESHIFT
P70	CXCR4	p.R235C (c.C703T)	MISSENSE
P70	KRAS	p.G13D (c.G38A)	MISSENSE
P70	RECQL4	p.805_807del (c.2413_2421delGGCCGGGCG)	INFRAME_INDEL
P70	TP53	p.E286V (c.A857T)	MISSENSE
P72	CDKN2A	p.E88X (c.G262T)	STOP GAIN
P72	ERBB2	p.R190Q (c.G569A)	MISSENSE
P72	KRAS	p.G12V (c.G35T)	MISSENSE
P73	CDKN2A	p.L78fs (c.233_237delTCACC)	FRAMESHIFT
P73	KRAS	p.G12R (c.G34C)	MISSENSE
P73	POT1	p.L486fs (c.1457delT)	FRAMESHIFT
P73	SETD2	p.R529fs (c.1586delG)	FRAMESHIFT
P73	TP53	p.P34fs (c.102delC)	FRAMESHIFT
P74	ARID1A	p.E896X (c.G2686T)	STOP GAIN
P74	CHD4	p.R338H (c.G1013A)	MISSENSE
P74	KRAS	p.G12D (c.G35A)	MISSENSE
P74	TP53	p.S241P (c.T721C)	MISSENSE
P75	ARID1A	p.R1722X (c.C5164T)	STOP GAIN
P75	GRM3	p.E219K (c.G655A)	MISSENSE
P75	KRAS	p.G12D (c.G35A)	MISSENSE
P75	PIK3CA	p.E545K (c.G1633A)	MISSENSE
P75	RECQL4	p.E422X (c.G1264T)	STOP GAIN
P75	TP53	p.R248W (c.C742T)	MISSENSE
P76	KRAS	p.G12C (c.G34T)	MISSENSE
P77	CDKN2A	p.E120X (c.G358T)	STOP GAIN
P77	GRIN2A	p.H1129L (c.A3386T)	MISSENSE
P77	KRAS	p.G12V (c.G35T)	MISSENSE
P77	RAD54L	p.L100M (c.C298A)	MISSENSE
P77	SMAD4	p.W302X (c.G906A)	STOP GAIN
P77	TP53	p.R196X (c.C586T)	STOP GAIN
P77	BRCA1	p.S713X (c.C2138G)	GERMLINE
P78	BRCA2	p.N2134fs (c.6402_6406delTAACT)	GERMLINE
P79	ARID1A	p.Q1856X(c.C5566T)	STOP GAIN
P79	JAK1	p.R873C(c.C2617CT)	MISSENSE
P79	KRAS	p.G12D (c.G35A)	MISSENSE
P79	SMAD4	p.N251Kfs(c.752dupA)	FRAMESHIFT
P80	ARID1A	p.Q1277X(c.C3829T)	STOP GAIN
P80	KRAS	p.G12V (c.G35T)	MISSENSE
P80	MAP2K1	p.P124S(c.C370T)	MISSENSE
P80	TP53	p.H179Y(c.C535T)	MISSENSE
P81	KRAS	p.G12R (c.G34C)	MISSENSE
P81	PIK3CA	p.K111E(c.A331G)	MISSENSE
P81	TP53	p.R337L(c.G1010T)	MISSENSE
P82	ATM	c.7451_7454delTATT(p.V2484Afs*19)	FRAMESHIFT
P82	KRAS	p.G12V (c.G35T)	MISSENSE
P83	KRAS	p.G12R (c.G34C)	MISSENSE
P83	RB1	p.W563X(c.G1688A)	STOP GAIN
P83	TP53	p.P278H(c.C833A)	MISSENSE
P84	ATM	p.L439P(c.T1316C）	MISSENSE
P84	ATM	p.D2725E(c.T8175A)	MISSENSE
P84	KRAS	p.G12V (c.G35T)	MISSENSE
P85	CDKN2A	p.Y44X(c.131dupA)	STOP GAIN
P85	FANCI	p.L781Tfs(c.2340dupA)	FRAMESHIFT
P85	KDM5A	p.G1200Dfs(c.3597delA)	FRAMESHIFT
P85	KMT2B	p.E366K(c.G1096A)	MISSENSE
P85	KRAS	p.G12D (c.G35A)	MISSENSE
P85	TP53	p.R273H(c.G818A)	MISSENSE
P86	CDH1	p.S770G(c.A2308G)	MISSENSE
P86	GATA2	p.A198V(c.C593T)	MISSENSE
P86	KRAS	p.G12D (c.G35A)	MISSENSE
P86	NTRK1	p.G18R(c.G52A)	MISSENSE
P86	SMAD4	p.T197Ifs(c.589_590insT)	FRAMESHIFT
P86	TP53	p.R158P(c.G473C)	MISSENSE
P87	CDK6	p.R245G(c.A733G)	MISSENSE
P87	FAT1	p.I2236S(c.T6707G)	MISSENSE
P87	KRAS	p.Q61H(c.A183C)	MISSENSE
P87	TGFBR2	p.C101R(c.T301C)	MISSENSE
P87	TOP2A	p.I850Kfs(c.2549_2561delTAAATGGTGCTGA)	FRAMESHIFT
P87	TP53	p.R248W(c.C742T)	MISSENSE
P88	KRAS	p.Q61H(c.A183T)	MISSENSE
P88	SMAD4	p.G365D(c.G1094A)	MISSENSE
P88	TP53	p.Q136X(c.C406T)	STOP GAIN
P89	KRAS	p.G12V (c.G35T)	MISSENSE
P90	CDKN2A	p.L78Hfs(c.233_234delTC)	FRAMESHIFT
P90	DENND1A	p.P989L(c.C2966T)	MISSENSE
P90	KRAS	p.G12V (c.G35T)	MISSENSE
P90	SMAD4	p.R361H(c.G1082A)	MISSENSE
P90	TP53	p.R282W(c.C844T)	MISSENSE

## Sheet: CNV
PatientID	Gene	CNV
P02	AMER1	Loss
P02	CDK6	Gain
P02	MCL1	Gain
P02	MDM4	Gain
P02	PTEN	Loss
P02	STMN1	Gain
P02	TERT	Gain
P02	VEGFA	Gain
P03	MCL1	Gain
P03	NFE2L2	Gain
P03	STMN1	Gain
P03	VEGFA	Gain
P04	AMER1	Loss
P04	CDK4	Gain
P04	CEBPA	Loss
P04	MCL1	Gain
P04	MYC	Gain
P04	NOTCH1	Loss
P04	STMN1	Gain
P05	AMER1	Loss
P05	MCL1	Gain
P05	NFE2L2	Gain
P05	STMN1	Gain
P05	VEGFA	Gain
P07	CDKN1B	Loss
P07	CDKN2B	Loss
P07	CEBPA	Loss
P07	PTEN	Loss
P07	TGFBR2	Loss
P07	VHL	Loss
P08	MCL1	Gain
P09	MCL1	Gain
P11	STMN1	Gain
P15	CDK12	Gain
P15	CDKN2B	Loss
P15	ERBB2	Gain
P15	NCOR1	Loss
P20	NRAS	Gain
P20	PTEN	Loss
P20	STMN1	Gain
P21	CDKN2A	Loss
P21	STMN1	Gain
P22	CCND1	Gain
P22	CDKN1B	Loss
P22	CDKN2A	Loss
P22	CRKL	Gain
P22	EGFR	Gain
P22	ESR1	Gain
P22	KDM5A	Gain
P22	KRAS	Gain
P22	NCOR1	Loss
P22	SOX2	Gain
P22	STMN1	Gain
P26	NCOR1	Loss
P26	TERT	Gain
P29	CDK4	Gain
P29	CDKN2A	Loss
P29	CDKN2B	Loss
P29	MDM2	Gain
P30	CDKN1B	Loss
P30	NCOR1	Loss
P32	VHL	Loss
P38	CDKN2C	Loss
P38	MYCL	Gain
P38	PTEN	Loss
P40	CDKN2A	Loss
P40	CDKN2B	Loss
P40	NFE2L2	Gain
P40	PTEN	Loss
P40	VHL	Loss
P43	MCL1	Gain
P47	PTEN	Loss
P47	TERT	Gain
P51	STMN1	Gain
P52	IGF1R	Gain
P52	TERT	Gain
P55	AMER1	Loss
P55	CDKN2A	Loss
P55	CEBPA	Loss
P55	LRP1B	Loss
P55	NOTCH1	Loss
P55	STMN1	Gain
P56	CDK6	Gain
P56	CEBPA	Loss
P56	STMN1	Gain
P59	CEBPA	Loss
P59	NCOR1	Loss
P59	NOTCH1	Loss
P60	MCL1	Gain
P61	PTEN	Loss
P64	AMER1	Loss
P64	MCL1	Gain
P64	STMN1	Gain
P65	LRP1B	Loss
P65	STMN1	Gain
P68	STMN1	Gain
P69	CEBPA	Loss
P70	CEBPA	Loss
P73	CEBPA	Loss
P75	CEBPA	Loss
P75	NOTCH1	Loss
P77	VHL	Loss
P79	CEBPA	Loss
P79	NOTCH1	Loss
P80	CDK6	Gain
P80	CEBPA	Loss
P86	AKT3	Gain
P86	RPTOR	Gain
P89	AMER1	Loss
P89	LRP1B	Loss
P89	MCL1	Gain
P89	NFE2L2	Gain
P89	STMN1	Gain
